# Supplementary material for: Evidence for causal effects of polycystic ovary syndrome on oxidative stress: a two-sample mendelian randomisation study
Source: BMC Med Genomics. 2023 Jun 19;16:141. doi: 10.1186/s12920-023-01581-0 (PMC10278295; doi:10.1186/s12920-023-01581-0)
Supplement: Supplementary file 41 — Supplementary Material 41 [file 12920_2023_1581_MOESM41_ESM.csv]

SNP	EA	NEA	EAF	Beta	SE	P	F statistic
rs7563201	A	G	0.451	-0.108	0.017	3.68E-10	39.5
rs2178575	A	G	0.151	0.166	0.022	3.34E-14	57.66
rs13164856	T	C	0.729	0.124	0.019	1.45E-10	40.95
rs804279	A	T	0.262	0.128	0.018	3.76E-12	48.09
rs10739076	A	C	0.308	0.11	0.02	2.51E-08	31.01
rs7864171	A	G	0.428	-0.093	0.017	2.95E-08	30.84
rs9696009	A	G	0.068	0.202	0.031	7.96E-11	42.19
rs11031005	T	C	0.854	-0.159	0.022	8.66E-13	51.03
rs11225154	A	G	0.094	0.179	0.027	5.44E-11	43.16
rs1784692	T	C	0.824	0.144	0.023	1.88E-10	40.49
rs2271194	A	T	0.416	0.097	0.017	4.57E-09	34.22
rs1795379	T	C	0.24	-0.117	0.02	1.81E-09	36.25
rs8043701	A	T	0.815	-0.127	0.021	9.61E-10	37.46
rs2349415	T	C	0.343	0.076	0.017	9.59E-06	19.65
